# Supplementary material for: Research participants’ perception of ethical issues in stroke genomics and neurobiobanking research in Africa
Source: PLoS One. 2025 May 6;20(5):e0292906. doi: 10.1371/journal.pone.0292906 (PMC12054916; doi:10.1371/journal.pone.0292906)
Supplement: S3 File — (ZIP) [file pone.0292906.s003.zip]

Archive with 37 entries (36 files):
- Files for PLOS ONE - updated March 2025/
- Files for PLOS ONE - updated March 2025/AB _FGD_ Stroke patients_R (1).docx
- Files for PLOS ONE - updated March 2025/AB_FGD _Stroke Caregivers_R.docx
- Files for PLOS ONE - updated March 2025/Accra_SIREN Stroke Caregivers_ FGD.docx
- Files for PLOS ONE - updated March 2025/Accra_SIREN Stroke Cases_ FGD.docx
- Files for PLOS ONE - updated March 2025/Accra_SIREN Stroke free control_FGD.docx
- Files for PLOS ONE - updated March 2025/Accra__CAB Members_FGD.docx
- Files for PLOS ONE - updated March 2025/CAB FGD.dta
- Files for PLOS ONE - updated March 2025/Caregiver FGD.dta
- Files for PLOS ONE - updated March 2025/FGD _Stroke Caregivers_ Abeokuta.docx
- Files for PLOS ONE - updated March 2025/FGD- Stroke Free Control.dta
- Files for PLOS ONE - updated March 2025/FGD_ Stroke patients_Abeokuta.docx
- Files for PLOS ONE - updated March 2025/FGD_Community Advisory Board_Abeokuta.docx
- Files for PLOS ONE - updated March 2025/FGD_Stroke Free Controls_Abeokuta.docx
- Files for PLOS ONE - updated March 2025/Ibadan_CAB Members_FGD.docx
- Files for PLOS ONE - updated March 2025/Ibadan_SIREN Caregivers_FGD.docx
- Files for PLOS ONE - updated March 2025/Ibadan_SIREN Stroke Cases_FGD.docx
- Files for PLOS ONE - updated March 2025/Ibadan_SIREN Stroke Free Controls_FGD.docx
- Files for PLOS ONE - updated March 2025/IB_Stroke Free Controls_FGD.docx
- Files for PLOS ONE - updated March 2025/Ilorin_ Caregivers_FGD.docx
- Files for PLOS ONE - updated March 2025/Ilorin_ Community Advisory Board_FGD.docx
- Files for PLOS ONE - updated March 2025/Ilorin_ Community Advisory Board_FGD.zip
- Files for PLOS ONE - updated March 2025/Ilorin_ SIREN Stroke Cases_FGD.docx
- Files for PLOS ONE - updated March 2025/Ilorin_ SIREN Stroke Free Controls.docx
- Files for PLOS ONE - updated March 2025/Kano _SIREN Stroke Free Controls_FGD.docx
- Files for PLOS ONE - updated March 2025/Kano_ Caregivers_FGD.docx
- Files for PLOS ONE - updated March 2025/Kano_ Community Advisory Board_FGD.docx
- Files for PLOS ONE - updated March 2025/Kano_SIREN Stroke Cases_FGD.docx
- Files for PLOS ONE - updated March 2025/Kumasi-Community Advisory Board_FGD.docx
- Files for PLOS ONE - updated March 2025/Kumasi-SIREN Stroke Cases_FGD.docx
- Files for PLOS ONE - updated March 2025/Kumasi_Caregivers_FGD.docx
- Files for PLOS ONE - updated March 2025/KUMASI_Stroke Free Controls_ FGD.docx
- Files for PLOS ONE - updated March 2025/Kumasi_Stroke free controls_FGD.docx
- Files for PLOS ONE - updated March 2025/SIREN stroke FGD.dta
- Files for PLOS ONE - updated March 2025/Zaria_ Caregivers_FGD.docx
- Files for PLOS ONE - updated March 2025/Zaria_ Community Advisory Board_ FGD.docx
- Files for PLOS ONE - updated March 2025/Zaria_SIREN Stroke Free Controls_ FGD.docx
